# Supplementary material for: Metabarcoding options to study eukaryotic endoparasites of birds
Source: Ecol Evol. 2021 Jul 2;11(16):10821–33. doi: 10.1002/ece3.7748 (PMC8366860; doi:10.1002/ece3.7748)
Supplement: Supplementary file 2 — Table S2 [file ECE3-11-10821-s002.xlsx]

## Sheet: BLOOD
Metabarcoding options to study eukaryotic endoparasites of birds - Vincent Bourret, Rafael Gutiérez López, Martim Melo, Claire Loiseau - Ecology and Evolution, 2021
XCA BLOOD SUMMARY
	B_Cri_1	B_Cri_2	B_Plo_1	B_Plo_2	B_Ter_1	B_Ter_2	B_Tur_1	B_Tur_2	SUM	PERCENT
Aspergillaceae	12	12	7	1	0	2	1	6	41	0.0562291
Debaryomycetaceae	0	12	0	0	0	0	0	0	12	0.0164573
NP_ Ascomycota	3	9	9	1	0	0	1	0	23	0.0315431
Onchocercidae	0	0	0	0	0	0	133	1190	1323	1.81442
Phragmoplastophyta	1	13	0	0	0	0	0	0	14	0.0192002
Vertebrata	11567	7883	10990	9897	4669	11335	3491	11671	71503	98.0622
NES BLOOD SUMMARY
	B_Cri_1	B_Cri_2	B_Plo_1	B_Plo_2	B_Ter_1	B_Ter_2	B_Tur_1	B_Tur_2
Basidiomycota	3510	1367	1903	0	292	2268	705	5841	15886	55.3673
Debaryomycetaceae	0	0	1	720	0	738	0	0	1459	5.08504
Phragmoplastophyta	0	0	42	3882	0	3511	250	2515	10200	35.55
Trypanosomatidae	0	0	0	0	0	0	1147	0	1147	3.99763
BL3 BLOOD SUMMARY
	B_Cri_1	B_Cri_2	B_Plo_1	B_Plo_2	B_Ter_1	B_Ter_2	B_Tur_1	B_Tur_2
Aspergillaceae	5	404	13	0	0	27	6	7	462	0.981183
Basidiomycota	23	160	44	7	1	78	0	66	379	0.80491
Debaryomycetaceae	14	290	0	0	0	0	0	0	304	0.645627
Filariidae	0	1	1	0	1	0	781	3291	4075	8.65438
NP_ Ascomycota	21	380	51	22	4	12	3	0	493	1.04702
Plasmodiidae	30	660	0	615	0	0	8	56	1369	2.90745
Vertebrata	5036	4339	6321	6984	288	11122	662	5252	40004	84.9594
BL4 BLOOD SUMMARY
	B_Cri_1	B_Cri_2	B_Plo_1	B_Plo_2	B_Ter_1	B_Ter_2	B_Tur_1	B_Tur_2
Aspergillaceae	18	204	38	0	0	0	39	56	355	0.564173
Basidiomycota	179	18	38	113	0	160	33	18	559	0.888373
Debaryomycetaceae	0	106	4	0	0	0	0	1	111	0.176403
Filariidae	0	0	2	0	2	0	644	4710	5358	8.51503
NP_ Arthropoda	0	8	6	0	6	0	82	1	103	0.16369
NP_ Ascomycota	36	90	107	16	5	42	11	0	307	0.48789
Phragmoplastophyta	0	69	0	0	0	0	0	0	69	0.109656
Plasmodiidae	165	209	0	1434	0	0	268	34	2110	3.35325
Vertebrata	10079	8925	9316	9352	2187	8402	246	5445	53952	85.7415

## Sheet: FAECAL
Metabarcoding options to study eukaryotic endoparasites of birds - Vincent Bourret, Rafael Gutiérez López, Martim Melo, Claire Loiseau - Ecology and Evolution, 2021
XCA FAECES SUMMARY
	F_Plo_1	F_Plo_2	F_Ter_1	F_Ter_2	F_Tur_1	F_Tur_2	SUM
Aspergillaceae	122	29	724	109	1175	916	3075
Basidiomycota	95	360	223	40	1645	721	3084
Debaryomycetaceae	0	20	26	47	126	510	729
Eimeriidae	0	0	2935	822	0	0	3757
NP_ Apicomplexa	0	0	4782	0	0	0	4782
NP_ Arthropoda	0	0	2	6376	0	661	7039
NP_ Ascomycota	1539	673	215	279	655	1641	5002
Tracheophyta	1383	4643	596	112	58	1240	8032
Vertebrata	2852	3164	1235	19	2192	4259	13721
NES FAECES SUMMARY
	F_Plo_1	F_Plo_2	F_Ter_1	F_Ter_2	F_Tur_1	F_Tur_2
Basidiomycota	1649	2919	1589	7752	1688	369	15966
Chlorophyta	130	74	0	0	0	0	204
Ciliophora	0	0	0	0	652	0	652
Eimeriidae	0	0	725	322	0	0	1047
Firmicutes	0	0	0	0	1911	0	1911
NP_ Ascomycota	182	268	6	15	251	0	722
Tracheophyta	255	4337	30	0	19	0	4641
BL3 FAECES SUMMARY
	F_Plo_1	F_Plo_2	F_Ter_1	F_Ter_2	F_Tur_1	F_Tur_2
Aspergillaceae	1	53	241	15	560	574	1444
Basidiomycota	122	207	51	102	328	132	942
Chlorophyta	737	0	0	23	0	0	760
Eimeriidae	67	0	837	603	0	0	1507
NP_ Apicomplexa	0	0	1492	0	0	0	1492
NP_ Arthropoda	0	0	1	4776	0	0	4777
NP_ Ascomycota	1183	777	59	558	428	500	3505
Phragmoplastophyta	46	2784	1	86	522	435	3874
Vertebrata	1023	1025	207	74	969	975	4273
BL4 FAECES SUMMARY
	F_Plo_1	F_Plo_2	F_Ter_1	F_Ter_2	F_Tur_1	F_Tur_2
Aspergillaceae	150	366	227	1	1867	921	3532
Basidiomycota	525	595	110	46	919	513	2708
Debaryomycetaceae	0	1051	19	0	564	147	1781
Eimeriidae	0	0	1434	263	0	0	1697
NP_ Apicomplexa	0	0	3192	0	0	0	3192
NP_ Arthropoda	0	0	0	3658	0	0	3658
NP_ Ascomycota	910	819	49	110	1155	1073	4116
Phragmoplastophyta	1	4396	0	0	1723	1118	7238
Vertebrata	1020	1673	368	28	2880	2032	8001

## Sheet: MIXES
Metabarcoding options to study eukaryotic endoparasites of birds - Vincent Bourret, Rafael Gutiérez López, Martim Melo, Claire Loiseau - Ecology and Evolution, 2021
XCA MIXES SUMMARY
	1in100	1in1000
Aves	16549	4947
Nematozoa	143	19
other	3362	1804
NES MIXES SUMMARY
	1in100	1in1000
Aves	431	21
Basidiomycota	5575	5415
other	395	536
BL3 MIXES SUMMARY
	1in100	1in1000
Aves	7099	10438
Basidiomycota	74	140
Nematozoa	780	186
other	140	233
BL4 MIXES SUMMARY
	1in100	1in1000
Aves	7518	10026
Basidiomycota	78	443
Nematozoa	1247	189
other	233	347
